# Supplementary material for: Computational Binding Study Hints at Ecdysone 20-Mono-Oxygenase as the Hitherto Unknown Target for Ring C-Seco Limonoid-Type Insecticides
Source: Molecules. 2024 Apr 5;29(7):1628. doi: 10.3390/molecules29071628 (PMC11013123; doi:10.3390/molecules29071628)
Supplement: Supplementary file 1 [file molecules-29-01628-s001.zip]

Archive with 1 entries (1 files):
- molecules-2935772-supplementary.pdf
